# Supplementary material for: Nitrogen Fertilization Effects on Soil Bacterial Communities, Nitrogen-Cycling Genes, and Wheat Yield Across Different Soil Types in the North China Plain
Source: Microorganisms. 2025 Oct 15;13(10):2382. doi: 10.3390/microorganisms13102382 (PMC12566270; doi:10.3390/microorganisms13102382)
Supplement: Supplementary file 1 [file microorganisms-13-02382-s001.zip]

Archive with 1 entries (1 files):
- microorganisms-3860279-supplementary.pdf
